# Supplementary material for: Transcriptional regulation of SARS-CoV-2 receptor ACE2 by SP1
Source: eLife. 2024 Feb 20;13:e85985. doi: 10.7554/eLife.85985 (PMC10878691; doi:10.7554/eLife.85985)
Supplement: Figure 1—source data 3. [file elife-85985-fig1-data3.zip › Figure 1-source data 3/Figure 1B.xlsx]

## Sheet: Figure 1B
ACE2/Actin
Veh	SARS-CoV-2	Col	SARS-CoV-2+Col
1.00235	2.4493	0.670248	1.14948
1.00285	1.69883	0.516383	0.475479
0.999352	1.85399	0.877416	1.05055
