# Supplementary material for: Transcriptional regulation of SARS-CoV-2 receptor ACE2 by SP1
Source: eLife. 2024 Feb 20;13:e85985. doi: 10.7554/eLife.85985 (PMC10878691; doi:10.7554/eLife.85985)
Supplement: Figure 1—figure supplement 1—source data 1. [file elife-85985-fig1-figsupp1-data1.zip › Figure 1-figure supplement 1-source data 1/Figure 1-figure supplement 1A.xlsx]

## Sheet: Sheet1
Copies/ml	Veh	Col
	209270	23022.4
	217090	27998.7
	215614	22376.7
	49802.1	25482.2
	356553	875.289
	367311	903.129
	427275	397.406
	404696	364.142
