# Supplementary material for: Transcriptional regulation of SARS-CoV-2 receptor ACE2 by SP1
Source: eLife. 2024 Feb 20;13:e85985. doi: 10.7554/eLife.85985 (PMC10878691; doi:10.7554/eLife.85985)
Supplement: Figure 1—figure supplement 1—source data 2. [file elife-85985-fig1-figsupp1-data2.zip › Figure 1-figure supplement 1-source data 2/Figure 1-figure supplement 1B.xlsx]

## Sheet: Sheet1
	Log10 concentration of colchicine (μM)	Inhibition(%)
	-2.29073	9.02652	3.13396	23.2819	26.6536
	-1.59176	24.4638	13.7824	30.2951	31.4266
	-0.89279	35.3221	42.7035	31.851	40.8383
	-0.19382	70.8612	74.2406	70.0095	67.1001
	0.50515	82.3325	83.2798	84.334	80.3042
	1.20412	86.5106	87.5556	88.0998	88.2909
	1.90309	90.0901	91.1649	89.1718	85.4675
	2.60206	95.2233	93.2652	93.7556	89.7029
	3.30103	94.6013	97.1495	93.8048	91.4651
	4	96.6667	96.9253	96.8834	94.8085
