# Supplementary material for: Transcriptional regulation of SARS-CoV-2 receptor ACE2 by SP1
Source: eLife. 2024 Feb 20;13:e85985. doi: 10.7554/eLife.85985 (PMC10878691; doi:10.7554/eLife.85985)
Supplement: Figure 2—source data 2. [file elife-85985-fig2-data2.zip › Figure 2-source data 2/Figure 2F.xlsx]

## Sheet: Figure 2F
Relative nuclear HNF4αfluorescence intensity
Veh	SARS-CoV-2	Col	SARS-CoV-2+Col
1.31045	0.218368	1.79645	1.7425
0.868263	0.256395	1.88018	1.79913
0.823184	0.268789	1.80505	1.77882
