# Supplementary material for: Transcriptional regulation of SARS-CoV-2 receptor ACE2 by SP1
Source: eLife. 2024 Feb 20;13:e85985. doi: 10.7554/eLife.85985 (PMC10878691; doi:10.7554/eLife.85985)
Supplement: Figure 3—source data 7. [file elife-85985-fig3-data7.zip › Figure 3-source data 7/Figure 3H.xlsx]

## Sheet: Sheet1
	Veh	Veh	Veh	Col	Col	Col
-776	1	1	1	0.25349	0.426317	0.63728
-136	1	1	1	2.05623	1.72907	1.54756
