# Supplementary material for: Transcriptional regulation of SARS-CoV-2 receptor ACE2 by SP1
Source: eLife. 2024 Feb 20;13:e85985. doi: 10.7554/eLife.85985 (PMC10878691; doi:10.7554/eLife.85985)
Supplement: Figure 3—figure supplement 1—source data 1. [file elife-85985-fig3-figsupp1-data1.zip › Figure 3-figure supplement 1-source data 1/Figure 3 - figure supplement 1B.xlsx]

## Sheet: Sheet1
Relative ACE2 fluorescence intensity
Veh	MithA	BI6015	Col	Col+MithA	Col+BI6015
0.992214	0.80068	1.56053	0.445341	0.540919	0.870865
0.948829	0.586172	1.29486	0.515466	0.581099	0.696037
1.05906	0.602854	1.36363	0.450361	0.457777	0.773613
