# Supplementary material for: Transcriptional regulation of SARS-CoV-2 receptor ACE2 by SP1
Source: eLife. 2024 Feb 20;13:e85985. doi: 10.7554/eLife.85985 (PMC10878691; doi:10.7554/eLife.85985)
Supplement: Figure 3—figure supplement 2—source data 4. [file elife-85985-fig3-figsupp2-data4.zip › Figure 3-figure supplement 2-source data 4/Figure 3-figure supplement 2B and 2D.xlsx]

## Sheet: HK-2
			SARS-CoV-2
Ctrl	Col	MithA	Ctrl	Col	MithA
0.999816	0.544646	0.694623	2.44067	0.804284	0.486157
1.00014	0.747089	0.498775	2.71732	0.970126	0.918802
1.00031	0.491618	0.431911	1.82175	0.463704	0.507693

## Sheet: Huh-7
			SARS-CoV-2
Ctrl	Col	MithA	Ctrl	Col	MithA
0.999994	1.00885	0.257852	1.54621	0.272462	0.142987
1	0.893344	0.570693	1.59865	0.60828	0.483393
0.999999	1.04284	0.532653	1.43306	0.657883	0.507827
