# Supplementary material for: Transcriptional regulation of SARS-CoV-2 receptor ACE2 by SP1
Source: eLife. 2024 Feb 20;13:e85985. doi: 10.7554/eLife.85985 (PMC10878691; doi:10.7554/eLife.85985)
Supplement: Figure 3—figure supplement 2—source data 5. [file elife-85985-fig3-figsupp2-data5.zip › Figure 3-figure supplement 2-source data 5/Figure 3-figure supplement 2E and 2F.xlsx]

## Sheet: HK-2
HK-2
DMSO	Col	MithA
570870	237659	162419
519420	201159	185407
771253	216130	203035
618072	215060	258259

## Sheet: Huh-7
Huh-7
DMSO	Col	MithA
2.2553e+07	1.44666e+07	5.45537e+06
2.51673e+07	1.0735e+07	3.47602e+06
2.07076e+07	7.23071e+06	7.49177e+06
2.2468e+07	4.64432e+06	5.54933e+06
