# Supplementary material for: Transcriptional regulation of SARS-CoV-2 receptor ACE2 by SP1
Source: eLife. 2024 Feb 20;13:e85985. doi: 10.7554/eLife.85985 (PMC10878691; doi:10.7554/eLife.85985)
Supplement: Figure 3—figure supplement 3—source data 1. [file elife-85985-fig3-figsupp3-data1.zip › Figure 3-figure supplement 3-source data 1/Figure 3 - figure supplement 3.xlsx]

## Sheet: Sheet1
	Log concentration of MithA (μM)	Inhibition(%)
	-3.19382	1.27567	9.64543
	-2.49485	14.3451	9.82947
	-1.79588	31.4532	27.6377
	-1.09691	36.8963	31.8752
	-0.39794	65.5882	64.0339
	0.30103	74.5345	75.5669
	1	86.6999	91.6812
