# Supplementary material for: Transcriptional regulation of SARS-CoV-2 receptor ACE2 by SP1
Source: eLife. 2024 Feb 20;13:e85985. doi: 10.7554/eLife.85985 (PMC10878691; doi:10.7554/eLife.85985)
Supplement: Figure 4—source data 1. [file elife-85985-fig4-data1.zip › Figure 4-source data 1/Figure 4B.xlsx]

## Sheet: Figure 4B
Relative p-Sp1 fluorescence intensity
Veh	Col	MithA	BI6015
1.03269	0.6092	0.713343	1.70197
0.952571	0.599657	0.703657	1.40223
1.02014	0.621743	0.681971	1.34486
