# Supplementary material for: Transcriptional regulation of SARS-CoV-2 receptor ACE2 by SP1
Source: eLife. 2024 Feb 20;13:e85985. doi: 10.7554/eLife.85985 (PMC10878691; doi:10.7554/eLife.85985)
Supplement: Figure 4—source data 2. [file elife-85985-fig4-data2.zip › Figure 4-source data 2/Figure 4D.xlsx]

## Sheet: Figure 4D
Relative nuclear HNF4α fluorescence intensity
Veh	Col	MithA	BI6015
1.00972	1.31913	1.36907	0.811091
0.965995	1.39458	1.44797	0.806158
1.02425	1.41182	1.27269	0.747708
