# Supplementary material for: Transcriptional regulation of SARS-CoV-2 receptor ACE2 by SP1
Source: eLife. 2024 Feb 20;13:e85985. doi: 10.7554/eLife.85985 (PMC10878691; doi:10.7554/eLife.85985)
Supplement: Figure 4—source data 5. [file elife-85985-fig4-data5.zip › Figure 4-source data 5/Figure 4F.xlsx]

## Sheet: Sheet1
p-SP1/Actin
NC	siSp1	siHNF4α
0.999549	0.61589	3.02461
1.08412	0.638742	2.85568
1.0055	0.253514	2.33192
HNF4α/Actin
NC	siSp1	siHNF4α
0.967239	0.904034	0.197271
1.00116	0.894756	0.158051
0.999871	1.03333	0.6285
