# Supplementary material for: Transcriptional regulation of SARS-CoV-2 receptor ACE2 by SP1
Source: eLife. 2024 Feb 20;13:e85985. doi: 10.7554/eLife.85985 (PMC10878691; doi:10.7554/eLife.85985)
Supplement: Figure 5—source data 1. [file elife-85985-fig5-data1.zip]

Archive with 5 entries (4 files):
- Figure 5-source data 1/
- Figure 5-source data 1/anti-actin.jpg
- Figure 5-source data 1/anti-AKT (473).jpg
- Figure 5-source data 1/anti-AKT (T308).jpg
- Figure 5-source data 1/anti-panAKT.jpg
