# Supplementary material for: Transcriptional regulation of SARS-CoV-2 receptor ACE2 by SP1
Source: eLife. 2024 Feb 20;13:e85985. doi: 10.7554/eLife.85985 (PMC10878691; doi:10.7554/eLife.85985)
Supplement: Figure 5—source data 5. [file elife-85985-fig5-data5.zip › Figure 5-source data 5/Figure 5E.xlsx]

## Sheet: Sheet1
ACE2/Actin
Ctrl	siAKT	LY	Wort
1.0056	0.540706	0.411154	0.497128
1.06706	0.451292	0.495505	0.29281
0.99917	0.36911	0.381053	0.253829
