# Supplementary material for: Transcriptional regulation of SARS-CoV-2 receptor ACE2 by SP1
Source: eLife. 2024 Feb 20;13:e85985. doi: 10.7554/eLife.85985 (PMC10878691; doi:10.7554/eLife.85985)
Supplement: Figure 5—source data 6. [file elife-85985-fig5-data6.zip]

Archive with 4 entries (3 files):
- Figure 5-source data 6/
- Figure 5-source data 6/Figure 5G.xlsx
- Figure 5-source data 6/Figure 5I.xlsx
- Figure 5-source data 6/Figure 5K.xlsx
