# Supplementary material for: Transcriptional regulation of SARS-CoV-2 receptor ACE2 by SP1
Source: eLife. 2024 Feb 20;13:e85985. doi: 10.7554/eLife.85985 (PMC10878691; doi:10.7554/eLife.85985)
Supplement: Figure 5—source data 6. [file elife-85985-fig5-data6.zip › Figure 5-source data 6/Figure 5G.xlsx]

## Sheet: Sheet1
Relative ACE2 fluorescence intensity
Ctrl	siAKT	LY	Wort
0.951914	0.430876	0.329628	0.253697
0.787939	0.403608	0.343655	0.343419
1.26033	0.533456	0.348637	0.335396
