# Supplementary material for: Transcriptional regulation of SARS-CoV-2 receptor ACE2 by SP1
Source: eLife. 2024 Feb 20;13:e85985. doi: 10.7554/eLife.85985 (PMC10878691; doi:10.7554/eLife.85985)
Supplement: Figure 5—source data 6. [file elife-85985-fig5-data6.zip › Figure 5-source data 6/Figure 5I.xlsx]

## Sheet: Sheet1
Ctrl	siAKT	LY	Wort
1.07588	0.579036	0.39651	0.421486
0.96377	0.587631	0.49416	0.48858
0.960114	0.69765	0.427683	0.362227
