# Supplementary material for: Transcriptional regulation of SARS-CoV-2 receptor ACE2 by SP1
Source: eLife. 2024 Feb 20;13:e85985. doi: 10.7554/eLife.85985 (PMC10878691; doi:10.7554/eLife.85985)
Supplement: Figure 5—source data 6. [file elife-85985-fig5-data6.zip › Figure 5-source data 6/Figure 5K.xlsx]

## Sheet: Sheet1
	Relative nuclear HNF4α fluorescence intensity
Ctrl	siAKT	LY	Wort
0.967375	1.9957	1.77061	1.97828
1.01984	2.20179	2.04855	2.42915
1.01327	1.87611	2.00483	1.77312
