# Supplementary material for: Transcriptional regulation of SARS-CoV-2 receptor ACE2 by SP1
Source: eLife. 2024 Feb 20;13:e85985. doi: 10.7554/eLife.85985 (PMC10878691; doi:10.7554/eLife.85985)
Supplement: Figure 5—figure supplement 1—source data 1. [file elife-85985-fig5-figsupp1-data1.zip › Figure 5-figure supplement 1-source data 1/Figure 5 - figure supplement 1A and 1B.xlsx]

## Sheet: Figure 5 - figure supplement 1A
	Log concentration of LY294002 (μM)	Inhibition(%)
	-2.19382	9.16408	0.913444
	-1.49485	15.9359	-0.12813
	-0.79588	37.3351	40.1652
	-0.09691	54.8751	63.607
	0.60206	75.5774	65.3483
	1.30103	81.9913	74.7842
	2	94.0241	92.1764

## Sheet: Figure 5 - figure supplement 1B
	Log concentration of Wortmannin (μM)	Inhibition(%)
	-3.19382	-1.81188	-4.02767
	-2.49485	22.2189	6.34402
	-1.79588	32.818	24.5375
	-1.09691	45.6113	49.4128
	-0.39794	69.7899	72.5872
	0.30103	82.8649	78.9515
	1	94.3229	93.3125
