# Supplementary material for: Transcriptional regulation of SARS-CoV-2 receptor ACE2 by SP1
Source: eLife. 2024 Feb 20;13:e85985. doi: 10.7554/eLife.85985 (PMC10878691; doi:10.7554/eLife.85985)
Supplement: Figure 6—source data 3. [file elife-85985-fig6-data3.zip › Figure 6-source data 3/Figure 6G.xlsx]

## Sheet: Sheet1
	Histopathological scores
	Ctrl	Veh	Col	MithA
	0	6	4	4
	0	6	4	3
	0	9	4	4
	0	9	3	4
	0	5	3	3
Col	Mann Whitney test
vs.	P value	0.0079
Veh	Exact or approximate P value?	Exact
	P value summary	**
	Significantly different (P < 0.05)?	Yes
	One- or two-tailed P value?	Two-tailed
	Sum of ranks in column B,C	40 , 15
	Mann-Whitney U	0
MithA	Mann Whitney test
vs.	P value	0.0079
Veh	Exact or approximate P value?	Exact
	P value summary	**
	Significantly different (P < 0.05)?	Yes
	One- or two-tailed P value?	Two-tailed
	Sum of ranks in column B,C	40 , 15
	Mann-Whitney U	0
