# Supplementary material for: Transcriptional regulation of SARS-CoV-2 receptor ACE2 by SP1
Source: eLife. 2024 Feb 20;13:e85985. doi: 10.7554/eLife.85985 (PMC10878691; doi:10.7554/eLife.85985)
Supplement: Figure 6—source data 4. [file elife-85985-fig6-data4.zip]

Archive with 2 entries (1 files):
- Figure 6-source data 4/
- Figure 6-source data 4/Figure 6H.xlsx
