# Supplementary material for: Transcriptional regulation of SARS-CoV-2 receptor ACE2 by SP1
Source: eLife. 2024 Feb 20;13:e85985. doi: 10.7554/eLife.85985 (PMC10878691; doi:10.7554/eLife.85985)
Supplement: Figure 6—figure supplement 2—source data 1. [file elife-85985-fig6-figsupp2-data1.zip › Figure 6-figure supplement 2-source data 1/Figure 6 - figure supplement 2A and 2B.xlsx]

## Sheet: A
Lung	Relative ACE2 fluorescence intensity
	Ctrl	Veh	Col	MithA
	0.877439	2.21322	0.982035	0.573735
	0.92891	2.52629	1.03869	0.479059
	1.22358	2.24832	0.981594	1.0205
	0.738345	3.02678	0.834123	0.687975
	1.23173	2.71784	0.896065	0.779125
		Unpaired t test			F test to compare variances
Veh		P value	<0.001		F, DFn, Dfd	2.395, 4, 4
vs.		P value summary	***		P value	0.4183
Ctrl		Significantly different (P < 0.05)?	Yes		P value summary	ns
		One- or two-tailed P value?	Two-tailed		Significantly different (P < 0.05)?	No
		t, df	t=8.561, df=8
		Unpaired t test with Welch's correction			F test to compare variances
Col		P value	0.0003		F, DFn, Dfd	17.60, 4, 4
vs.		P value summary	***		P value	0.0167
Veh		Significantly different (P < 0.05)?	Yes		P value summary	*
		One- or two-tailed P value?	Two-tailed		Significantly different (P < 0.05)?	Yes
		Welch-corrected t, df	t=10.26, df=4.453
		Unpaired t test			F test to compare variances
MithA		P value	<0.001		F, DFn, Dfd	2.653, 4, 4
vs.		P value summary	***		P value	0.3676
Veh		Significantly different (P < 0.05)?	Yes		P value summary	ns
		One- or two-tailed P value?	Two-tailed		Significantly different (P < 0.05)?	No
		t, df	t=10.33, df=8

## Sheet: B
Trachea	Relative ACE2 fluorescence intensity
	Ctrl	Veh	Col	MithA
	0.966538	2	0.687967	0.641209
	0.921978	1.47352	0.997912	0.642967
	0.756868	1.46231	0.657802	0.701374
	1.20659	2.13632	0.657912	0.881099
	1.14681	1.76104	0.885934	1.29808
		Unpaired t test			F test to compare variances
Veh		P value	0.0013		F, DFn, Dfd	2.832, 4, 4
vs.		P value summary	**		P value	0.3376
Ctrl		Significantly different (P < 0.05)?	Yes		P value summary	ns
		One- or two-tailed P value?	Two-tailed		Significantly different (P < 0.05)?	No
		t, df	t=4.849, df=8
		Unpaired t test			F test to compare variances
Col		P value	0.0002		F, DFn, Dfd	3.812, 4, 4
vs.		P value summary	***		P value	0.2232
Veh		Significantly different (P < 0.05)?	Yes		P value summary	ns
		One- or two-tailed P value?	Two-tailed		Significantly different (P < 0.05)?	No
		t, df	t=6.475, df=8
		Unpaired t test			F test to compare variances
MithA		P value	0.001		F, DFn, Dfd	1.197, 4, 4
vs.		P value summary	***		P value	0.8658
Veh		Significantly different (P < 0.05)?	Yes		P value summary	ns
		One- or two-tailed P value?	Two-tailed		Significantly different (P < 0.05)?	No
		t, df	t=5.069, df=8
