# Supplementary material for: Transcriptional regulation of SARS-CoV-2 receptor ACE2 by SP1
Source: eLife. 2024 Feb 20;13:e85985. doi: 10.7554/eLife.85985 (PMC10878691; doi:10.7554/eLife.85985)
Supplement: Figure 6—figure supplement 2—source data 2. [file elife-85985-fig6-figsupp2-data2.zip › Figure 6-figure supplement 2-source data 2/Figure 6 - figure supplement 2C and 2D.xlsx]

## Sheet: C
Lung	Relative SARS-CoV-2 fluorescence intensity
	Ctrl	Veh	Col	MithA
	0	0.814583	0.576936	0.412042
	0	1.00271	0.542398	0.401449
	0	0.869962	0.625381	0.672657
	0	1.08246	0.500561	0.77562
	0	1.23028	0.569963	0.951835
Col		Unpaired t test with Welch's correction				F test to compare variances
vs.		P value	0.0031			F, DFn, Dfd	13.14, 4, 4
Veh		P value summary	**			P value	0.0286
		Significantly different (P < 0.05)?	Yes			P value summary	*
		One- or two-tailed P value?	Two-tailed			Significantly different (P < 0.05)?	Yes
		Welch-corrected t, df	t=5.651, df=4.605
MithA		Unpaired t test				F test to compare variances
vs.		P value	0.0249			F, DFn, Dfd	2.030, 4, 4
Veh		P value summary	*			P value	0.5099
		Significantly different (P < 0.05)?	Yes			P value summary	ns
		One- or two-tailed P value?	Two-tailed			Significantly different (P < 0.05)?	No
		t, df	t=2.754, df=8

## Sheet: D
Trachea	Relative SARS-CoV-2 fluorescence intensity
	Ctrl	Veh	Col	MithA
	0	1.13194	0.787946	0.368573
	0	0.867029	0.365393	0.352066
	0	0.981764	0.554865	0.80939
	0	1.00919	0.407947	0.511
	0	1.01008	0.264513	0.93766
Col		Unpaired t test				F test to compare variances
vs.		P value	0.0008			F, DFn, Dfd	4.637, 4, 4
Veh		P value summary	***			P value	0.1665
		Significantly different (P < 0.05)?	Yes			P value summary	ns
		One- or two-tailed P value?	Two-tailed			Significantly different (P < 0.05)?	No
		t, df	t=5.229, df=8
MithA		Unpaired t test				F test to compare variances
vs.		P value	0.0123			F, DFn, Dfd	7.884, 4, 4
Veh		P value summary	*			P value	0.0703
		Significantly different (P < 0.05)?	Yes			P value summary	ns
		One- or two-tailed P value?	Two-tailed			Significantly different (P < 0.05)?	No
		t, df	t=3.214, df=8
