# Supplementary material for: Transcriptional regulation of SARS-CoV-2 receptor ACE2 by SP1
Source: eLife. 2024 Feb 20;13:e85985. doi: 10.7554/eLife.85985 (PMC10878691; doi:10.7554/eLife.85985)
Supplement: Figure 6—figure supplement 2—source data 3. [file elife-85985-fig6-figsupp2-data3.zip › Figure 6-figure supplement 2-source data 3/Figure 6-figure supplement 2E and 2F.xlsx]

## Sheet: Lung
	SARS-CoV-2
Ctrl	Veh	Col	MithA
1.23017	1.16167	0.65646	0.62109
0.85456	2.29603	0.817606	0.579913
1.15864	2.95117	0.814702	0.635212
0.681668	1.36413	0.721262	0.669394
0.679557	1.8997	0.814702	0.441468
Veh	Unpaired t test				F test to compare variances
vs.	P value	0.0184			F, DFn, Dfd	7.676, 4, 4
Ctrl	P value summary	*			P value	0.0736
	Significantly different (P < 0.05)?	Yes			P value summary	ns
	One- or two-tailed P value?	Two-tailed			Significantly different (P < 0.05)?	No
	t, df	t=2.951, df=8
Col	Mann Whitney test
vs.	P value	0.0079
Veh	Exact or approximate P value?	Exact
	P value summary	**
	Significantly different (P < 0.05)?	Yes
	One- or two-tailed P value?	Two-tailed
	Sum of ranks in column B,C	40 , 15
	Mann-Whitney U	0
MithA	Unpaired t test with Welch's correction				F test to compare variances
vs.	P value	0.0136			F, DFn, Dfd	66.34, 4, 4
Veh	P value summary	*			P value	0.0013
	Significantly different (P < 0.05)?	Yes			P value summary	**
	One- or two-tailed P value?	Two-tailed			Significantly different (P < 0.05)?	Yes
	Welch-corrected t, df	t=4.132, df=4.121

## Sheet: Trachea
	SARS-CoV-2
Ctrl	Veh	Col	MithA
0.98333	2.5579	1.00667	0.587464
1.03445	2.97088	1.30251	0.870193
0.974883	1.97444	1.25739	0.586353
0.86886	2.53167	0.918426	0.881529
1.13848	2.32696	0.917315	1.2076
Veh	Unpaired t test with Welch's correction				F test to compare variances
vs.	P value	0.0005			F, DFn, Dfd	13.74, 4, 4
Ctrl	P value summary	***			P value	0.0264
	Significantly different (P < 0.05)?	Yes			P value summary	*
	One- or two-tailed P value?	Two-tailed			Significantly different (P < 0.05)?	Yes
	Welch-corrected t, df	t=8.745, df=4.579
Col	Unpaired t test				F test to compare variances
vs.	P value	<0.0001			F, DFn, Dfd	3.804, 4, 4
Veh	P value summary	***			P value	0.2239
	Significantly different (P < 0.05)?	Yes			P value summary	ns
	One- or two-tailed P value?	Two-tailed			Significantly different (P < 0.05)?	No
	t, df	t=7.620, df=8
MithA	Unpaired t test				F test to compare variances
vs.	P value	<0.0001			F, DFn, Dfd		1.994, 4, 4
Veh	P value summary	***			P value		0.5202
	Significantly different (P < 0.05)?	Yes			P value summary		ns
	One- or two-tailed P value?	Two-tailed			Significantly different (P < 0.05)?		No
	t, df	t=8.263, df=8
